# Supplementary material for: Light adaptation controls visual sensitivity by adjusting the speed and gain of the response to light
Source: PLoS One. 2019 Aug 7;14(8):e0220358. doi: 10.1371/journal.pone.0220358 (PMC6685682; doi:10.1371/journal.pone.0220358)
Supplement: S1 Dataset — (XLSX) [file pone.0220358.s002.xlsx]

## Sheet: F2A De Lange V
De Lange F2A	Luminance levels	0.375			1			3.75			10			37.5			100			1000			10000
Observer V		Hz	amp		Hz	amp		Hz	amp		Hz	amp		Hz	amp		Hz	amp		Hz	amp		Hz	amp
		1.49045	-1.55736		1.4924	-1.53356		1.49711	-1.11848		1.50318	-0.734653		1.50933	-0.197016		1.4833	0.234734		1.50257	1.21173		1.50992	2.28066
		1.98765	-1.55029		2.00704	-1.56864		1.9964	-1.12099		1.99469	-0.808014		1.98604	-0.232058		2.00343	0.193892		2.00308	1.17091		1.99564	2.25518
		2.98206	-1.53773		2.9982	-1.55033		2.99354	-1.1812		3.00379	-0.879722		3.00422	-0.286541		2.9777	0.120296		2.98889	1.03985		3.0047	2.16049
		3.97951	-1.44258		3.98312	-1.4724		3.97612	-1.13009		3.9851	-0.981809		4.01983	-0.413541		3.96776	0.0182001		3.96551	0.943514		3.98417	1.98755
		4.80086	-1.42765		4.97572	-1.45946		4.94487	-1.13054		4.95496	-1.01099		4.9735	-0.519312		4.99574	-0.0799475		4.95057	0.872195		4.92896	1.87029
		8.93912	-1.11296		7.57591	-1.22861		5.96432	-1.14051		5.951	-1.00945		5.94669	-0.531175		5.91608	-0.210524		5.91419	0.747345		5.94098	1.7684
		12.93	-0.744109		10.2089	-0.9975		7.95965	-1.03961		6.96633	-0.938924		6.95844	-0.514266		6.97932	-0.26832		6.91651	0.689568		6.94784	1.71062
		17.0593	-0.426789		15.8957	-0.6901		11.1612	-0.74156		8.4454	-0.853146		7.96788	-0.478161		9.94095	-0.205858		8.56584	0.714019		8.56596	1.71593
					18.4884	-0.31889		15.9276	-0.428227		10.0272	-0.642845		9.04126	-0.489914		11.896	-0.108562		9.98006	0.736682		9.97845	1.71562
					23.6603	0.00233		19.0911	-0.114529		12.9449	-0.315899		9.99949	-0.432671		14.1094	-0.0323145		14.608	0.944632		15.3922	1.94069
								24.2281	0.254581		19.2975	0.00309		11.9718	-0.27218		18.8651	0.315624		23.8743	1.31513		25.2679	2.31885
								31.2766	0.571951		23.2306	0.31103		14.2705	-0.111679		23.6113	0.579438		33.7878	1.68019		35.2947	2.68393
											30.3955	0.68199		20.2848	0.257198		27.0907	0.877903		39.1111	1.99779		40.4995	2.9958
											35.1852	0.99959		23.8941	0.572844		33.3641	1.31794		43.9117	2.31162		45.6688	3.31154
														30.2086	1.01665		37.8025	1.68537		50.1892	2.67904		55.9706	3.68072
														34.3431	1.25385		42.6275	1.99919		57.0939	3.0005		64.2273	3.99834
														38.7284	1.57342

## Sheet: F2B De Lange L
De Lange F2B	Luminance levels	0.375			1			3.75			10			100			375			1000
Observer L		Hz	amp		Hz	amp		Hz	amp		Hz	amp		Hz	amp		Hz	amp		Hz	amp
		1.50965	-1.76805		1.50729	-1.6994		1.49371	-1.19989		1.51312	-0.815955		1.50596	0.0980586		1.50561	0.618588		1.5129	1.15156
		2.00504	-1.75456		3.00507	-1.63033		2.00107	-1.20932		3.00202	-0.86344		2.0086	0.0771597		2.00814	0.5996		2.009	1.12302
		3.00997	-1.68369		4.63077	-1.56709		2.98972	-1.23018		4.00365	-0.903447		2.99989	-0.0258551		3.00019	0.571105		3.00056	1.02574
		3.98214	-1.5632		7.96724	-1.25923		3.97024	-1.24917		4.99964	-1.00845		4.27004	-0.146087		4.0165	0.40499		3.99878	0.817581
		4.80526	-1.51918		10.9696	-1.00115		4.98115	-1.28347		6.0034	-1.09435		5.52231	-0.230054		4.99344	0.28088		5.01491	0.689654
		6.44034	-1.42543		13.4859	-0.6877		5.98464	-1.23753		8.43933	-1.07128		8.43125	-0.291023		6.02148	0.168223		5.97038	0.641957
		8.05286	-1.23617		17.0153	-0.42965		7.45034	-1.0521		9.96582	-0.98332		9.95302	-0.277578		7.01413	0.126249		6.95276	0.538839
		10.2435	-1.11187		24.2784	0.00424		11.85	-0.736628		14.9844	-0.549407		13.7009	-0.0615294		8.49738	0.0728283		8.46044	0.500706
		12.0459	-0.981869					17.0475	-0.423109		16.8764	-0.308602		20.6857	0.315062		11.8968	0.162773		9.94397	0.514148
		14.1726	-0.735309					21.7977	-0.113469		21.3914	0.00486		28.1242	0.69161		15.8741	0.239323		14.7904	0.574529
		17.5001	-0.419949					27.7581	0.261141		25.7306	0.31257		35.4928	0.99934		18.103	0.336827		21.4615	0.753313
								31.8244	0.578391		32.4818	0.68909		39.2943	1.31084		21.863	0.57384		24.2683	0.911957
											35.1852	1.0044		42.7632	1.6892		30.638	0.879702		32.2864	1.3076
														47.3435	2.00261		42.6923	1.88299		43.138	1.68797
																	54.6802	2.57861		48.3871	1.99756
																				50.0472	2.31537
																				54.6563	2.68739
																				65.3973	3.00848

## Sheet: F3 Kelly
Kelly F3	Luminance levels			0.06		0.65		7.1		77		850		9300
Observer DHK		All Frequency (Hz)		amp		amp		amp		amp		amp		amp
		1.6		-1.98975		-1.36893		-0.386788		0.636071		1.7419		2.84463
		2.7		-2.00789		-1.42513		-0.445407		0.633638		1.6646		2.68293
		4		-2.01912		-1.54311		-0.70141		0.369295		1.40828		2.54197
		5.1		-2.0205		-1.53344		-0.750802		0.230393		1.19622		2.43957
		6.8		-1.88271		-1.52951		-0.893035		0.184923		1.01773		2.22891
		8.8		-1.75714		-1.40457		-0.852033		0.0261527		0.870613		2.05839
		10.7		-1.60746		-1.2363		-0.867243		-0.0989357		0.847352		2.02996
		12.7		-1.37414		-1.03834		-0.762583		-0.119975		0.808187		1.95145
		16.2				-0.652469		-0.541439		-0.0739801		0.807203		1.88035
		19.8				-0.280508		-0.321928		-0.0100355		0.852778		1.91158
		24						0.0595677		0.10979		0.904933		1.9003
		28						0.362708		0.41082		1.01455		1.98037
		32						0.531112		0.524763		1.06431		2.02154
		40						0.790561		1.11638		1.34849		2.28724
		54								1.79659		1.9899		2.67845
		64										2.42427		2.97948
		75												3.53073

## Sheet: F4A Roufs HJM
Roufs F4A	Luminance levels	0.4			1.9			9.5			21			115			456			3400			25000
Observer HJM		Hz	amp		Hz	amp		Hz	amp		Hz	amp		Hz	amp		Hz	amp		Hz	amp		Hz	amp
		0.970422	-1.42413		0.996688	-1.16285		1.24222	-0.729152		1.20576	-0.212651		1.79886	0.345965		1.84417	1.07034		1.19312	2.44722		2.52047	2.73911
		1.37295	-1.47711		1.40988	-1.17428		1.85714	-0.698947		1.82992	-0.473352		2.54454	0.340475		2.53761	1.02919		1.76098	2.21617		3.47034	2.54359
		2.02465	-1.48849		1.94043	-1.26887		2.59195	-0.817262		2.55228	-0.425425		3.65056	0.269693		3.69171	0.940615		2.56188	2.12759		5.12121	2.3541
		2.45853	-1.4823		2.42261	-1.26858		3.61521	-0.775273		3.71236	-0.466502		5.16503	0.204831		5.08047	0.86978		3.5762	1.96178		6.13376	2.33058
		2.90392	-1.49396		2.98357	-1.32175		5.18377	-0.709499		5.25037	-0.430432		7.10601	0.205242		6.99182	0.793008		5.13171	1.83756		7.45157	2.22396
		3.88424	-1.38672		3.88177	-1.22641		7.12863	-0.59628		7.32536	-0.465626		10.4768	0.247303		10.4523	0.841024		7.26323	1.68364		8.20867	2.30721
		4.84932	-1.38049		4.84646	-1.23206		9.53156	-0.39404		10.0709	-0.281161		17.7309	0.485471		14.1798	0.877041		9.9953	1.61874		9.04697	2.27171
		5.88494	-1.21994		5.33901	-1.15475		10.4971	-0.239547		12.5534	0.122855		20.919	0.764734		17.2127	0.972286		14.3321	1.68452		10.249	2.29562
		5.88895	-1.39212		5.96727	-1.22586		12.5606	-0.0255755		16.0913	0.473472		25.3746	1.04403		19.7597	1.15058		17.6445	1.72041		12.1071	2.25428
		7.75933	-0.988029		6.388	-0.917032		14.2174	0.212074		20.6253	0.835963		28.7164	1.32918		23.9762	1.34676		20.261	1.8334		14.4934	2.36138
		8.90839	-0.833482		8.42541	-0.768245		16.7757	0.461651		26.0789	1.13313		32.0516	1.60243		28.2963	1.5429		24.9373	1.92866		17.1124	2.44471
		10.8116	-0.690739		9.15124	-0.619707		19.2522	0.717129		28.7197	1.29949		37.3095	1.77481		32.0273	1.79243		28.649	1.91696		18.8508	2.5339
		11.7428	-0.536264		9.53424	-0.465286		22.4145	0.842008					39.9705	1.88771		39.4085	1.96487		33.8003	2.19623		20.4833	2.57556
		12.4068	-0.417449		11.0997	-0.322597		24.0171	0.919281					41.0648	2.0718		40.4827	2.17865		38.7873	2.46952		24.5194	2.69454
					12.5672	-0.156194		25.7348	0.990616								45.1773	2.36878		43.3202	2.58247		28.9368	2.89662
					13.2779	-0.0373783											45.1991	2.49346		46.3906	2.80223		34.6314	3.06903
					16.7981	0.12323														48.317	3.03977		38.1355	3.24727
					17.7472	0.25392														53.8865	3.34865		43.1638	3.4968
																							44.9821	3.58591
																							48.167	3.82349
																							50.1926	3.93041
																							53.7576	4.11455

## Sheet: F4B Roufs RK
Roufs F4B	Luminance levels	2			9			43.5			148			525			6500
Observer RK		Hz	amp		Hz	amp		Hz	amp		Hz	amp		Hz	amp		Hz	amp
		0.999423	-0.767687		0.998834	-0.530094		1	0.252643		1	0.71665		1	1.36789		1.01249	2.56234
		2.00282	-0.773764		2.02675	-0.557304		1.97923	0.192936		2.00395	0.683		2.00395	1.29227		2.00395	2.50792
		3.09247	-0.758422		3.0526	-0.531375		3.05615	0.112658		3.01845	0.524		3.05615	1.19617		3.05615	2.4541
		4.01341	-0.758721		4.06173	-0.57922		4.06597	0.0538628		3.96628	0.513751		4.06597	1.1268		3.96628	2.37422
		5.08075	-0.748432		5.0781	-0.537238		5.08392	0.016352		5.02122	0.45507		5.08392	1.05758		5.08392	2.22037
		6.19652	-0.71698		6.11623	-0.463533		6.04882	0.0159531		6.04882	0.454642		5.9742	0.993783		6.12438	2.16709
		7.2803	-0.643247		7.18624	-0.40564		7.19686	0.00498339		7.02039	0.4543		7.75333	0.961472		7.19686	2.11915
		8.03931	-0.590563		7.93473	-0.315997		8.04748	-0.0269855		7.94822	0.406447		9.22486	0.950502		7.94822	2.15063
		9.09727	-0.390071		9.09358	-0.226396		8.99866	0.0256122		8.04748	0.453987		10.4441	0.955503		9.22486	2.0763
		10.0441	-0.268748		9.79555	-0.178963		10.9756	0.194289		9.11106	0.416704		11.2515	0.981759		9.93814	2.07612
		11.0869	-0.0629483		11.2215	0.0795933		11.9721	0.315655		10.188	0.395306		12.7386	1.03961		10.9756	2.05475
		11.9393	0.100642		12.2346	0.259008		12.8976	0.468761		10.9756	0.474416		14.7846	1.09741		12.1216	2.0651
		12.7005	0.206167		13.1756	0.417318		14.0686	0.600696		12.1216	0.590467		15.928	1.15538		12.273	2.07035
					14.1896	0.543949		16.1269	0.795943		12.7386	0.653778		18.7172	1.26072		14.2443	2.11758
					15.6643	0.71807		18.2583	0.975362		13.7237	0.732889		20.6709	1.39262		15.928	2.15961
								19.9154	1.21301		15.5371	0.880595		23.4029	1.59319		18.4863	2.19626
								23.1143	1.37651		18.4863	1.08633		26.1692	1.80435		20.9291	2.24883
											20.6709	1.27635		28.545	2.03142		23.4029	2.31729
											23.4029	1.50862		32.3169	2.26369		26.496	2.43857
											26.8269	1.72501					29.9978	2.59684
											29.2624	1.95737					34.3867	2.92423
											31.1358	2.08936					37.9761	3.12484

## Sheet: F5A Stockman ML
Stockman F5A	Luminance levels			0.42			1.05			1.6			2.2			2.79			3.39			4.16			4.75			5.28			5.69
Observer ML		All Hz		amp	se		amp	se		amp	se		amp	se		amp	se		amp	se		amp	se		amp	se		amp	se		amp	se
		2.5		-0.5494	0.00757364		-0.1234	0.0227741		0.3004	0.0117541		0.7922	0.0222585		1.535	0.0271146		2.0682	0.0293946		2.9182	0.0170687		3.3828	0.0384414		4.054	0.00959687		4.5458	0.0182904
se Standard error of measurements		5		-0.5504	0.0140164		-0.2632	0.0131507		0.141	0.0156045		0.5344	0.0216462		1.2666	0.0148748		1.806	0.0209452		2.5882	0.00939361		3.1876	0.0293728		3.8042	0.0212283		4.2846	0.0250751
		7.5		-0.3366	0.0124362		-0.166	0.018775		0.1322	0.0138253		0.4938	0.0304227		1.19004	0.0105395		1.7274	0.0126752		2.4694	0.0174889		3.082	0.025012		3.6478	0.00874871		4.195	0.00971597
		10					-0.0142	0.024628		0.2442	0.0103653		0.5488	0.0172116		1.1924	0.026735		1.6992	0.01102		2.4444	0.0181124		3.0766	0.0217338		3.6028	0.0160543		4.1418	0.0206432
		12.5					0.2202	0.0266334		0.3692	0.0207928		0.6374	0.0147939		1.2122	0.0165873		1.7178	0.00895209		2.4542	0.020284		3.149	0.0203887		3.652	0.0202682		4.1494	0.0104432
		15					0.4228	0.00954149		0.5406	0.00850059		0.6978	0.0194175		1.2482	0.0198151		1.7166	0.00776917		2.4424	0.0146751		3.1874	0.0248105		3.6826	0.00889157		4.2164	0.0147465
		17.5								0.7446	0.0162899		0.825	0.0251098		1.3218	0.0258387		1.7486	0.0137244		2.478	0.0212297		3.2366	0.024492		3.7634	0.0173136		4.249	0.014775
		20								0.9496	0.0161883		0.993	0.0362643		1.4042	0.0272514		1.8352	0.0133169		2.5478	0.0235083		3.314	0.011929		3.839	0.0183167		4.3154	0.0187846
		22.5											1.185	0.0239958		1.4978	0.0196173		1.9322	0.0263617		2.6528	0.0216666		3.379	0.0232185		3.9262	0.0203774		4.3956	0.0134855
		25											1.3964	0.0294391		1.6176	0.0231249		2.0244	0.0161264		2.7478	0.0104422		3.497	0.0167332		4.0114	0.0314684		4.5082	0.0167075
		27.5														1.8	0.0225011		2.1216	0.0114569		2.8386	0.0193225		3.5858	0.0232022		4.137	0.0366183		4.6094	0.0175659
		30														1.9174	0.032919		2.2108	0.0324983		2.9502	0.0122613		3.7432	0.0529966		4.2766	0.0439848		4.6714	0.0137862
		32.5																				3.0596	0.0340288					4.4066	0.0261431		4.822	0.0174843
		35																				3.181	0.0215314					4.5204	0.0214163		4.9668	0.0172029
		37.5																				3.328	0.0275409								5.068	0.0174126
		40																				3.483	0.0286583

## Sheet: F5B Stockman MM
Stockman F5B	Luminance levels			1.05			1.6			2.2			2.79			3.39			4.16			4.75			5.28
Observer MM		All Hz		amp	se		amp	se		amp	se		amp	se		amp	se		amp	se		amp	se		amp	se
		2.5		-0.861	0.0829076		-0.189833	0.0312681		0.3015	0.0311809		1.03367	0.0243607		1.797	0.0546717		2.58775	0.0591162		3.15033	0.0716062		3.63133	0.0538682
se Standard error of measurements		5		-0.81375	0.067281		-0.2575	0.0512476		0.1625	0.0359479		0.722667	0.0386667		1.49333	0.0433333		2.09625	0.0854697		2.766	0.062963		3.29333	0.0141931
		7.5		-0.627	0.0310349		-0.2875	0.0590518		0.11825	0.0485049		0.602333	0.0353758		1.31667	0.031798		1.8655	0.0735635		2.65667	0.0523874		3.209	0.0423596
		10		-0.35575	0.0245912		-0.116	0.0302809		0.1825	0.0374444		0.620667	0.0460483		1.23333	0.0266667		1.9035	0.0908373		2.60467	0.0246329		3.25267	0.0542873
		12.5		-0.07175	0.051853		0.033	0.0409601		0.29675	0.0422125		0.717333	0.0315929		1.27	0.0404145		2.028	0.0533057		2.63567	0.00589727		3.36367	0.0239467
		15		0.27225	0.0361487		0.244167	0.0273879		0.459333	0.0844617		0.785667	0.0206263		1.32667	0.048074		2.139	0.0452069		2.76567	0.0196327		3.43667	0.024037
		17.5					0.478667	0.0336142		0.54875	0.0261705		0.976	0.0254034		1.46333	0.0272845		2.22275	0.0214491		2.828	0.00416333		3.49667	0.0470225
		20					0.873167	0.019055		0.73125	0.0312126		1.117	0.0420991		1.56333	0.0260342		2.293	0.0466798		2.96433	0.0237791		3.63667	0.0202759
		22.5								0.92	0.0503322		1.27333	0.0282213		1.64333	0.0290593		2.43625	0.0372299		3.08267	0.0260853		3.72	0.0493288
		25								1.18333	0.0290593		1.41	0.0196554		1.81333	0.0440959		2.56225	0.0397206		3.17633	0.0430516		3.82133	0.0664964
		27.5								1.46333	0.00881917		1.55633	0.0153007		1.89667	0.0202759		2.66375	0.0570415		3.277	0.0494267		3.91167	0.0434294
		30											1.74967	0.0353097		1.98333	0.024037		2.71125	0.0456132		3.43167	0.0334581		4.029	0.0501431
		32.5											1.99567	0.0559653		2.11667	0.00881917		2.86775	0.0642617		3.545	0.0563471		4.13433	0.0428421
		35														2.19333	0.0266667		2.97275	0.0506497		3.62667	0.0497773		4.27167	0.0546453
		37.5														2.37333	0.0491031		3.13025	0.056364		3.855	0.0534634		4.337	0.110238
		40														2.55667	0.0688799		3.30475	0.0440121		3.98933	0.0298961		4.56667	0.0731057

## Sheet: F6A Rovamo AR
Rovamo F6A	Luminance levels	0.2			1			3.5			13			50			170			670			2500
Observer AR		Hz	amp		Hz	amp		Hz	amp		Hz	amp		Hz	amp		Hz	amp		Hz	amp		Hz	amp
		0.5	1.22325		0.5	0.923616		0.5	0.641742		0.5	0.305947		0.5	-0.25502		0.5	-0.612469		0.5	-1.16152		0.5	-1.79949
		1	1.4417		1	0.987766		1	0.719442		1	0.245607		1	-0.17924		1	-0.575309		1	-1.18393		1	-1.72533
		2	1.44641		2	1.06862		2	0.780252		2	0.579657		2	0.09271		2	-0.427649		2	-1.02238		2	-1.55762
		3	1.32692		3	1.03893		3	0.871472		3	0.536037		3	0.16449		3	-0.353799		3	-0.891385		3	-1.46369
		5	1.23771		5	0.859009		5	0.864712		5	0.684597		5	0.27037		5	-0.0522089		5	-0.669895		5	-1.22936
								10	0.080932		10	0.0545966		10	-0.05972		10	-0.272859		10	-0.515035		10	-1.09505
											15	-0.450815		15	-0.52569		15	-0.684489		15	-0.915795		15	-1.31849
														20	-0.978336		20	-0.942159		20	-1.16955		20	-1.44181
														30	-1.33609		30	-1.53572		30	-1.67187		30	-1.83362

## Sheet: F6B Swanson WS
F6B Swanson	Luminance	0.9			9			50			900
Observer WS		Hz	amp		Hz	amp		Hz	amp		Hz	amp
		0.261533	1.19978		0.261533	0.102047		0.261533	-0.943073		0.261533	-1.83029
		0.51795	1.24303		0.51795	0.179117		0.51795	-0.914873		0.51795	-1.84715
		1.042	1.32007		1.042	0.312537		1.042	-0.702463		1.042	-1.74756
		1.46906	1.47704		2.06287	0.359567		2.06287	-0.580283		2.06287	-1.693
		2.06287	1.45729		3.2055	0.452337		3.2055	-0.329593		3.2055	-1.51751
		3.2055	1.317		4.10135	0.534377		5.83607	-0.143273		4.10135	-1.42043
		4.10135	1.21858		5.83607	0.428167		8.19489	-0.189313		5.83607	-1.36501
		5.83607	1.07101		8.19489	0.280647		11.6737	-0.257913		8.19489	-1.21559
		8.19489	0.746787		11.6737	-0.115113		16.1534	-0.755033		11.6737	-1.4609
		11.6737	0.317267		16.1534	-0.529503		20.2099	-1.04889		16.1534	-1.46933
								26.679	-1.5797		20.2099	-1.63159
											26.679	-1.96319

## Sheet: F6C Swanson TU 
F6C Swanson	Luminance	0.9			9			50			900
Observer TU		Hz	amp		Hz	amp		Hz	amp		Hz	amp
		0.261041	1.14339		0.261041	0.289967		0.261041	-0.830283		0.261041	-1.84528
		0.518918	1.13026		0.518918	0.276837		0.518918	-0.858493		0.518918	-1.82084
		1.03606	1.10956		1.03606	0.305037		1.03606	-0.646073		1.03606	-1.81143
		2.05561	1.13024		2.05561	0.536277		2.05561	-0.599073		2.05561	-1.61781
		3.18803	1.15476		3.18803	0.629067		3.18803	-0.254393		3.18803	-1.47616
		4.09263	1.24114		4.09263	0.590797		5.13057	-0.180483		4.09263	-1.21368
		5.13057	1.14655		5.13057	0.646567		8.17798	0.0926775		5.13057	-1.188
		5.88663	1.09733		8.17798	0.344557		11.6772	-0.246683		8.17798	-1.03513
		8.17798	1.0137		11.6772	-0.00226251		16.2064	-0.540813		11.6772	-1.12254
		11.6772	0.813477		16.2064	-0.416703		20.2232	-0.936103		16.2064	-1.31141
		13.5482	0.425887		20.2232	-0.748183		26.7187	-1.79023		20.2232	-1.4887
											26.7187	-1.9068
											39.6223	-2.55448

[truncated: 2 more sheets: F6D von Wiegand VMC, F6E von WiegandTEW]
